# Supplementary material for: Impact of conservation tillage on wheat performance and its microbiome
Source: Front Plant Sci. 2023 Aug 21;14:1211758. doi: 10.3389/fpls.2023.1211758 (PMC10475739; doi:10.3389/fpls.2023.1211758)
Supplement: Supplementary file 1 [file Table_2.xlsx]

## Sheet: Table 2
Tillage	Water regime	Fertilization	Yield (t/ha)					Spikes N (%)					Leaf and stalk N (%)
			Antequera	Allez-y	Cellule	Apache		Antequera	Allez-y	Cellule	Apache		Antequera	Allez-y	Cellule	Apache
Tilled	Irrigated	full fertilized	3.12±0.24	2.86±0.15	4.46±0.13	3.19±0.89		1.79±0.03	2.26±0.04	1.92±0.05	2.14±0.08		1.68±0.05	1.56±0.08	1.61±0.02	1.61±0.13
		half fertilized	2.53±0.20	2.86±0.17	3.74±0.26	2.91±0.32		1.44±0.07	1.95±0.07	1.71±0.03	1.72±0.02		0.74±0.03	0.95±0.09	0.91±0.08	0.89±0.05
	Rainfed	full fertilized	2.29±.025	1.56±0.23	2.72±0.35	1.62±0.41		1.74±0.06	2.24±0.01	1.94±0.03	2.15±0.2		1.24±0.10	1.82±0.02	1.51±0.13	1.47±0.22
		half fertilized	2.20±0.30	1.80±0.03	2.37±0.47	1.67±0,20		1.62±0.04	2.05±0.06	1.84±0.07	2.00±0.09		1.11±0.08	1.25±0.12	1.19±0.20	1.29±0.13
No-till	Irrigated	full fertilized	3.30±0.19	2.74±0.28	4.22±0.22	3.23±0.32		1.80±0.04	2.30±0.09	1.99±0.01	2.17±0.06		1.48±0.01	1.91±0.20	1.86±0.14	1.47±0.03
		half fertilized	2.14±0.93	2.61±0.49	2.86±0.27	2.63±0.18		1.50±0.09	1.95±0.06	1.70±0.04	1.72±0.03		0.80±0.03	0.89±0.04	1.01±0.12	0.89±0.07
	Rainfed	full fertilized	1.83±0.37	1.91±0.37	2.98±0.63	1.60±0,03		1.72±0.02	2.20±0.06	1.94±0.02	2.08±0.07		1.36±0.04	1.73±0.10	1.53±0.12	1.36±0.09
		half fertilized	1.81±0.12	1.77±0.20	3.41±0.60	1.93±0,15		1.63±0.02	2.13±0.05	1.81±0.03	2.1±0.09		1.02±0.08	1.25±0.19	1.04±0.07	1.35±0.13
Tillage	Water regime	Fertilization	Grain N (%)					N uptake (kg N/ha)
			Antequera	Allez-y	Cellule	Apache		Antequera	Allez-y	Cellule	Apache
Tilled	Irrigated	full fertilized	2.87±0.03	2.64±0.07	2.21±0.02	2.45±0.03		113.33±8.97	99.33±13.20	127.00±10.79	124.67±13.72
		half fertilized	1.80±0.03	1.46±0.06	1.39±0.06	1.48±0.08		61.33±4.06	52.00±4.36	72.00±12.58	48.00±8.62
	Rainfed	full fertilized	2.68±0.10	2.6±0.03	2.22±0.09	2.37±0.1		97.00±9.87	94.00±4.04	133.67±15.86	92.00±6.03
		half fertilized	2.43±0.16	2.18±0.05	1.93±0.15	1.97±0.16		88.33±14.68	92.67±3.76	55.00±12.12	85.33±17.74
No-till	Irrigated	full fertilized	2.82±0.05	2.51±0.13	2.09±0.07	2.43±0.1		156.33±38.49	114.67±15.6	142.00±14.22	116.33±5.24
		half fertilized	1.81±0.03	1.44±0.05	1.35±0.03	1.40±0.05		45.00±4.16	46.67±3.18	67.00±20.01	42.33±8.99
	Rainfed	full fertilized	2.76±0.07	2.39±0.09	2.13±0.1	2.46±0.05		113.33±14.44	95.67±5.9	108.67±10.91	104.00±4.62
		half fertilized	2.44±0.11	1.91±0.12	1.71±0.09	2.17±0.07		73.00±5.00	50.00±0.58	99.67±24.21	82.33±8.01
Tillage	Water regime	Fertilization	Protease (µg Tyrosine/ g dw soil)					Alkaline phosphatase (µg Nitrophenol/g dry soil)					Acidic phosphatase (µg Nitrophenol/g dry soil)
			Antequera	Allez-y	Cellule	Apache		Antequera	Allez-y	Cellule	Apache		Antequera	Allez-y	Cellule	Apache
Tilled	Irrigated	full fertilized	1734.42±139.00	1577.12±244.97	1902.91±168.00	1616.78±94.70		526.87±75.77	569.9±63.28	463.1±48.19	313.87±139.72		249.70±43.67	206.93±21.45	283.83±29.62	249.67±26.45
		half fertilized	1536.54±510.93	1506.28±196.06	1808.92±227.71	2185.55±288.89		461.73±58.68	494.7±37.76	411.83±62.39	567.53±73.62		247.83±65.19	305.83±45.34	235.73±72.33	237.23±22.20
	Rainfed	full fertilized	933.39±123.32	1393.20±229.51	1123.40±317.57	1426.18±90.54		651.63±64.98	790.03±104.52	715.93±114.79	692.07±76.47		227.40±27.08	240.33±9.96	243.50±4.84	218.50±13.02
		half fertilized	1290.53±445.32	1582.51±371.1	1459.49±463.59	1362.91±78.80		569.43±54.13	815.43±33.62	741.07±56.53	680.77±61.29		260.73±13.25	227.43±25.15	286.90±39.79	212.53±29.64
No-till	Irrigated	full fertilized	1764.13±296.66	901.51±445.79	979.22±483.56	1760.23±185.65		473.2±76.59	497.17±113.22	430.8±97.65	511.67±100.33		143.87±41.35	303.00±80.70	206.00±101.54	214.03±38.06
		half fertilized	1598.76±113.9	1500.57±169.26	2035.36±364.87	1955.61±271.81		411.03±132.45	586.53±53.03	520.2±110.05	513.9±28.71		217.83±14.14	220.43±23.12	229.03±28.89	223.03±81.19
	Rainfed	full fertilized	1276.48±308.05	1346.37±291.17	1766.09±374.42	1063.07±170.46		646.7±99.79	680.57±105.37	697.53±39.21	726.17±45.61		229.97±36.48	280.43±56.38	272.17±49.00	266.87±18.38
		half fertilized	1167.80±254.21	2005.28±655.91	1032.40±295.15	1542.85±350.01		710.63±119.35	717.67±36.62	599.53±58.22	679.77±54.08		216.80±28.16	233.5±15.99	312.83±28.53	320.13±11.61
									Cellule
