# Supplementary material for: Impact of conservation tillage on wheat performance and its microbiome
Source: Front Plant Sci. 2023 Aug 21;14:1211758. doi: 10.3389/fpls.2023.1211758 (PMC10475739; doi:10.3389/fpls.2023.1211758)
Supplement: Supplementary file 2 [file Table_5.xlsx]

## Sheet: Table 5
Bacteria			Fungi 1			Fungi 2
Rhizosphere (100% prevalence)	Roots (100% prevalence)		Rhizosphere (100% prevalence)	Roots (95% prevalence)		Rhizosphere (100% prevalence)	Roots (65% prevalence)
[1] "ZOTU10208:g__Blastococcus"	[1] "ZOTU7799:g__Lechevalieria"		[1] "ZOTU9:k__Fungi"	[1] "ZOTU1:c__Ascomycota"		[1] "ZOTU31:f__Claroideoglomeraceae"	[1] "ZOTU8:o__Pleosporales"
[2] "ZOTU4987:g__Blastococcus"	[2]"ZOTU34:g__Promicromonospora"		[2] "ZOTU164:g__Alternaria"	[2]"ZOTU11:k__Fungi"		[2] "ZOTU1457:k__Fungi"	[2] "ZOTU804:c__Sordariomycetes"
[3] "ZOTU13697:uncultured_bacterium"	[3] "ZOTU10730:g__Actinoplanes"		[3] "ZOTU20:c__Mortierellomycetes"	[3]"ZOTU19:k__Fungi"		[3] "ZOTU6:c__Basidiomycota"	[3] "ZOTU2029:k__Fungi"
[4] "ZOTU1442:g__JG30-KF-CM45"	[4]ZOTU3228:g__Lechevalieria		[4] "ZOTU24:k__Fungi"	[4] "ZOTU1622:k__Fungi"		[4] "ZOTU1288:f__Glomeraceae"	[4] "ZOTU160:o__Pleosporales"
[5] "ZOTU13871:f__Geodermatophilaceae"	[5] "ZOTU6379:g__Streptomyces"		[5] "ZOTU94:k__Fungi"	[5]"ZOTU13:k__Fungi"		[5] "ZOTU880:g__Claroideoglomus"	[5] "ZOTU262:o__Xylariales"
[6] "ZOTU2713:g__Agromyces"	[6]"ZOTU657:g__Pseudomonas"		[6] "ZOTU13:k__Fungi"			[6] "ZOTU1825:k__Fungi"	[6] "ZOTU408:c__Ascomycota"
[7] "ZOTU1869:o__Gaiellales"	[7] "ZOTU855:uncultured_bacterium"		[7] "ZOTU21:k__Fungi"			[7] "ZOTU7:g__Dioszegia"
[8] "ZOTU3949:Nitrosospira_sp."	[8]ZOTU377:g__Bacillus		[8] "ZOTU86:c__Ascomycota"			[8] "ZOTU43:k__unidentified"
[9] "ZOTU8171:uncultured_bacterium"			[9] "ZOTU1:c__Ascomycota"			[9] "ZOTU1816:c__Glomeromycota"
[10] "ZOTU2032:g__Sphingomonas"			[10] "ZOTU91:k__Fungi"			[10] "ZOTU87:k__unidentified"
[11] "ZOTU5187:f__Solirubrobacteraceae"			[11] "ZOTU61:Cystofilobasidium_macerans_SH1650089.08FU"			[11] "ZOTU63:k__unidentified"
[12] "ZOTU2810:g__Klenkia"			[12] "ZOTU76:Basidioascus_persicus_SH1555409.08FU"			[12] "ZOTU465:k__Fungi"
[13] "ZOTU7934:c__Actinobacteriota"			[13] "ZOTU19:k__Fungi			[13] "ZOTU416:k__Fungi"
[14] "ZOTU6621:g__uncultured"						[14] "ZOTU41:o__Tremellales"
[15] "ZOTU4041:g__Skermanella"						[15] "ZOTU2310:c__Glomeromycota"
[16] "ZOTU14120:f__67-14"						[16] "ZOTU301:g__Vishniacozyma"
[17] "ZOTU7777:f__Geodermatophilaceae"						[17] "ZOTU2259:k__Fungi"
[18] "ZOTU13427:uncultured_bacterium"						[18] "ZOTU2111:c__Glomeromycota"
[19] "ZOTU1471:uncultured_bacterium"						[19] "ZOTU2020:c__Glomeromycota"
[20] "ZOTU671:uncultured_bacterium"						[20] "ZOTU2366:k__Fungi"
[21] "ZOTU10076:k__Bacteria"
[22] "ZOTU3647:g__Microvirga"
[23] "ZOTU238:g__Rubrobacter"
[24] "ZOTU141:uncultured_crenarchaeote"
[25] "ZOTU4984:g__Bacillus"
[26] "ZOTU6614:uncultured_bacterium"
[27] "ZOTU707:o__Gaiellales"
[28] "ZOTU546:g__Arthrobacter"
[29] "ZOTU4046:g__uncultured"
[30] "ZOTU14591:g__Solirubrobacter"
[31] "ZOTU8854:g__Pseudonocardia"
[32] "ZOTU7948:f__Geodermatophilaceae"
[33] "ZOTU34:g__Promicromonospora"
[34] "ZOTU10526:o__Propionibacteriales"
[35] "ZOTU6913:g__Bradyrhizobium"
[36] "ZOTU1848:uncultured_bacterium"
[37] "ZOTU10730:g__Actinoplanes"
[38] "ZOTU11568:o__Pyrinomonadales"
[39] "ZOTU14716:o__Frankiales"
[40] "ZOTU8284:c__Actinobacteriota"
[41] "ZOTU3158:uncultured_bacterium"
[42] "ZOTU5431:g__uncultured"
[43] "ZOTU3843:f__Acetobacteraceae"
[44] "ZOTU173:uncultured_bacterium"
[45] "ZOTU11571:uncultured_bacterium"
[46] "ZOTU1292:f__Micromonosporaceae"
[47] "ZOTU1708:f__Beijerinckiaceae"
[48] "ZOTU2450:c__Myxococcota"
[49] "ZOTU102:g__uncultured"
[50] "ZOTU7738:f__Micrococcaceae"
[51] "ZOTU3105:g__Pedosphaeraceae"
[52] "ZOTU1816:uncultured_bacterium"
[53] "ZOTU9972:g__Skermanella"
[54] "ZOTU95:g__Nocardioides"
[55] "ZOTU2201:uncultured_bacterium"
[56] "ZOTU7450:o__Gaiellales"
[57] "ZOTU1096:g__Pseudonocardia"
[58] "ZOTU2071:g__Actinoplanes"
[59] "ZOTU4628:g__Pseudarthrobacter"
[60] "ZOTU7981:Microbacterium_sp."
[61] "ZOTU123:uncultured_bacterium"
[62] "ZOTU8151:g__Skermanella"
[63] "ZOTU5678:g__Microvirga"
[64] "ZOTU133:f__Cellulomonadaceae"
[65] "ZOTU113:f__Acetobacteraceae"
[66] "ZOTU8562:g__uncultured"
[67] "ZOTU7922:g__uncultured"
[68] "ZOTU124:g__Microvirga"
[69] "ZOTU2829:c__Actinobacteriota"
[70] "ZOTU7032:g__Cellulomonas"
[71] "ZOTU2221:g__Pedosphaeraceae"
[72] "ZOTU743:uncultured_bacterium"
[73] "ZOTU11649:uncultured_bacterium"
[74] "ZOTU9935:g__Skermanella"
[75] "ZOTU7156:o__Rhizobiales"
[76] "ZOTU3849:g__Ellin6067"
[77] "ZOTU8914:g__Sphingomonas"
[78] "ZOTU1652:g__S0134_terrestrial_group"
[79] "ZOTU618:g__Nitrososphaeraceae"
[80] "ZOTU8457:g__Bacillus"
[81] "ZOTU14386:g__Gemmatimonas"
[82] "ZOTU1937:uncultured_bacterium"
[83] "ZOTU192:uncultured_bacterium"
[84] "ZOTU10117:g__uncultured"
[85] "ZOTU1802:f__MB-A2-108"
[86] "ZOTU9445:Microbacterium_sp."
[87] "ZOTU3798:uncultured_bacterium"
[88] "ZOTU13763:f__Nitrososphaeraceae"
[89] "ZOTU5558:g__uncultured"
[90] "ZOTU10929:g__Micromonospora"
[91] "ZOTU668:g__Myxococcus"
[92] "ZOTU885:g__Candidatus_Alysiosphaera"
[93] "ZOTU2588:f__bacteriap25"
[94] "ZOTU921:g__Chryseolinea"
[95] "ZOTU647:uncultured_bacterium"
[96] "ZOTU12007:f__Kineosporiaceae"
[97] "ZOTU640:g__Nitrososphaeraceae"
[98] "ZOTU109:g__Kribbella"
[99] "ZOTU11605:uncultured_bacterium"
[100] "ZOTU11384:uncultured_bacterium"
[101] "ZOTU10484:uncultured_bacterium"
[102] "ZOTU7799:g__Lechevalieria"
[103] "ZOTU1881:g__Skermanella"
[104] "ZOTU1455:g__67-14"
[105] "ZOTU4731:o__Solirubrobacterales"
[106] "ZOTU4399:uncultured_bacterium"
[107] "ZOTU10166:o__Solirubrobacterales"
[108] "ZOTU10374:o__Solirubrobacterales"
[109] "ZOTU5817:f__Chitinophagaceae"
[110] "ZOTU422:g__Microvirga"
[111] "ZOTU736:uncultured_bacterium"
[112] "ZOTU8303:g__Vicinamibacteraceae"
[113] "ZOTU7490:f__Azospirillaceae"
[114] "ZOTU1798:f__Chitinophagaceae"
[115] "ZOTU4591:uncultured_bacterium"
[116] "ZOTU6426:f__Geodermatophilaceae"
[117] "ZOTU2305:g__Mycobacterium"
[118] "ZOTU2081:f__Geminicoccaceae"
[119] "ZOTU9066:f__Micromonosporaceae"
[120] "ZOTU1920:uncultured_bacterium"
[121] "ZOTU4507:g__Skermanella"
[122] "ZOTU611:uncultured_bacterium"
[123] "ZOTU6667:uncultured_bacterium"
[124] "ZOTU1144:o__Gaiellales"
[125] "ZOTU9820:g__uncultured"
[126] "ZOTU6379:g__Streptomyces"
[127] "ZOTU1728:uncultured_bacterium"
[128] "ZOTU4081:g__Iamia"
[129] "ZOTU1563:uncultured_bacterium"
[130] "ZOTU12223:uncultured_bacterium"
[131] "ZOTU8041:c__Actinobacteriota"
[132] "ZOTU2012:uncultured_bacterium"
[133] "ZOTU6585:uncultured_bacterium"
[134] "ZOTU5168:o__Gammaproteobacteria_Incertae_Sedis"
[135] "ZOTU11030:uncultured_bacterium"
[136] "ZOTU3989:uncultured_Sphingomonadaceae"
[137] "ZOTU11225:g__Subgroup_7"
[138] "ZOTU1898:uncultured_bacterium"
[139] "ZOTU399:o__Tistrellales"
[140] "ZOTU14412:g__uncultured"
[141] "ZOTU13219:f__Comamonadaceae"
[142] "ZOTU6534:uncultured_bacterium"
[143] "ZOTU4145:f__Comamonadaceae"
[144] "ZOTU2304:uncultured_bacterium"
[145] "ZOTU13002:g__Sphingomonas"
[146] "ZOTU498:uncultured_bacterium"
[147] "ZOTU1223:g__Ilumatobacter"
[148] "ZOTU6298:f__Micromonosporaceae"
[149] "ZOTU12999:uncultured_bacterium"
[150] "ZOTU2227:g__Geodermatophilus"
[151] "ZOTU4904:f__Xanthomonadaceae"
[152] "ZOTU5434:g__Subgroup_10"
[153] "ZOTU214:g__uncultured"
[154] "ZOTU6326:uncultured_bacterium"
[155] "ZOTU3892:g__Skermanella"
[156] "ZOTU3157:uncultured_bacterium"
[157] "ZOTU338:uncultured_bacterium"
[158] "ZOTU3177:f__Chitinophagaceae"
[159] "ZOTU6520:g__Sphingomonas"
[160] "ZOTU5389:f__Acetobacteraceae"
[161] "ZOTU6896:uncultured_bacterium"
[162] "ZOTU2687:c__Myxococcota"
[163] "ZOTU14483:f__Nakamurellaceae"
[164] "ZOTU14227:f__Oxalobacteraceae"
[165] "ZOTU619:g__Skermanella"
[166] "ZOTU1786:g__Candidatus_Alysiosphaera"
[167] "ZOTU1427:g__uncultured"
[168] "ZOTU8750:o__Frankiales"
[169] "ZOTU2508:g__Ferruginibacter"
[170] "ZOTU688:uncultured_bacterium"
[171] "ZOTU6814:uncultured_planctomycete"
[172] "ZOTU2429:g__uncultured"
[173] "ZOTU9545:g__Saccharimonadales"
[174] "ZOTU11878:uncultured_bacterium"
[175] "ZOTU14684:g__uncultured"
[176] "ZOTU3633:g__Skermanella"
[177] "ZOTU7836:c__TK10"
[178] "ZOTU12838:uncultured_bacterium"
[179] "ZOTU13982:g__Blastococcus"
[180] "ZOTU6044:g__Actinoplanes"
[181] "ZOTU2082:uncultured_bacterium"
[182] "ZOTU7117:g__0319-7L14"
[183] "ZOTU8813:g__Pir4_lineage"
[184] "ZOTU1721:f__Chitinophagaceae"
[185] "ZOTU8727:uncultured_bacterium"
[186] "ZOTU861:c__Rubrobacteria"
[187] "ZOTU11539:uncultured_bacterium"
[188] "ZOTU6017:uncultured_bacterium"
[189] "ZOTU6340:g__Ellin517"
[190] "ZOTU3729:g__uncultured"
[191] "ZOTU577:uncultured_Craurococcus"
[192] "ZOTU12732:g__Candidatus_Nitrososphaera"
[193] "ZOTU7953:g__Mycobacterium"
[194] "ZOTU1969:g__Phenylobacterium"
[195] "ZOTU276:g__Reyranella"
[196] "ZOTU4867:g__Herbiconiux"
[197] "ZOTU3658:uncultured_bacterium"
[198] "ZOTU11302:g__Sorangium"
[199] "ZOTU3361:g__Modestobacter"
[200] "ZOTU371:uncultured_Thermomicrobia"
[201] "ZOTU4581:g__Rhodoplanes"
[202] "ZOTU5791:uncultured_bacterium"
[203] "ZOTU8018:uncultured_bacterium"
[204] "ZOTU10274:o__OLB14"
[205] "ZOTU7056:uncultured_Chloroflexi"
[206] "ZOTU14584:f__uncultured"
[207] "ZOTU3903:f__Acetobacteraceae"
[208] "ZOTU13330:c__Actinobacteriota"
[209] "ZOTU12737:g__uncultured"
[210] "ZOTU11169:c__Actinobacteria"
[211] "ZOTU2267:g__Nocardioides"
[212] "ZOTU7895:g__Cellulomonas"
[213] "ZOTU6582:o__Rhizobiales"
[214] "ZOTU187:Isoptericola_sp."
[215] "ZOTU10784:uncultured_actinomycete"
[216] "ZOTU3665:g__Vicinamibacteraceae"
[217] "ZOTU7449:g__YC-ZSS-LKJ147"
[218] "ZOTU7066:uncultured_bacterium"
[219] "ZOTU10609:uncultured_bacterium"
[220] "ZOTU1960:f__uncultured"
[221] "ZOTU801:uncultured_microorganism"
[222] "ZOTU8404:uncultured_bacterium"
[223] "ZOTU596:g__TK10"
[224] "ZOTU5297:o__Azospirillales"
[225] "ZOTU7853:g__Sphingomonas"
[226] "ZOTU7684:g__uncultured"
[227] "ZOTU13526:g__Friedmanniella"
[228] "ZOTU11327:f__Xanthobacteraceae"
[229] "ZOTU12927:g__Steroidobacter"
[230] "ZOTU6397:f__Rhizobiaceae"
[231] "ZOTU6287:f__uncultured"
[232] "ZOTU10027:uncultured_bacterium"
[233] "ZOTU2272:g__KD4-96"
[234] "ZOTU6647:o__Microtrichales"
[235] "ZOTU12101:g__uncultured"
[236] "ZOTU1235:g__Microvirga"
[237] "ZOTU9612:g__KD4-96"
[238] "ZOTU409:f__Gemmatimonadaceae"
[239] "ZOTU1934:uncultured_bacterium"
[240] "ZOTU3684:uncultured_bacterium"
[241] "ZOTU1458:uncultured_bacterium"
[242] "ZOTU5418:uncultured_bacterium"
[243] "ZOTU8058:f__Acetobacteraceae"
[244] "ZOTU7265:g__Massilia"
[245] "ZOTU3365:uncultured_bacterium"
[246] "ZOTU1520:uncultured_bacterium"
[247] "ZOTU14076:c__Vicinamibacteria"
[248] "ZOTU804:f__Comamonadaceae"
[249] "ZOTU8922:o__Rhizobiales"
[250] "ZOTU475:g__JG30-KF-CM45"
[251] "ZOTU437:g__Gemmatimonas"
[252] "ZOTU842:uncultured_Nitrospira"
[253] "ZOTU5701:g__Marmoricola"
[254] "ZOTU10800:f__Intrasporangiaceae"
[255] "ZOTU5456:g__Skermanella"
[256] "ZOTU4587:uncultured_bacterium"
[257] "ZOTU1203:o__Gaiellales"
[258] "ZOTU3636:uncultured_bacterium"
[259] "ZOTU1217:o__Solirubrobacterales"
[260] "ZOTU1051:uncultured_bacterium"
[261] "ZOTU13506:g__uncultured"
[262] "ZOTU3228:g__Lechevalieria"
[263] "ZOTU645:g__RB41"
[264] "ZOTU3503:f__Labraceae"
[265] "ZOTU5771:c__Thermoleophilia"
[266] "ZOTU451:f__Gemmatimonadaceae"
[267] "ZOTU2077:g__Actinomycetospora"
[268] "ZOTU2954:uncultured_bacterium"
[269] "ZOTU6909:g__BIrii41"
[270] "ZOTU2884:g__BIrii41"
[271] "ZOTU10153:o__Vicinamibacterales"
[272] "ZOTU3458:uncultured_bacterium"
[273] "ZOTU1684:uncultured_bacterium"
[274] "ZOTU2853:f__Chitinophagaceae"
[275] "ZOTU6334:g__Lysobacter"
[276] "ZOTU9349:g__67-14"
[277] "ZOTU545:uncultured_bacterium"
[278] "ZOTU6160:uncultured_bacterium"
[279] "ZOTU550:metagenome"
[280] "ZOTU1446:uncultured_actinobacterium"
[281] "ZOTU8025:f__Microbacteriaceae"
[282] "ZOTU9308:g__Subgroup_7"
[283] "ZOTU8810:uncultured_bacterium"
[284] "ZOTU9077:uncultured_bacterium"
[285] "ZOTU3576:g__Actinophytocola"
[286] "ZOTU10042:g__Craurococcus-Caldovatus"
[287] "ZOTU6096:uncultured_bacterium"
[288] "ZOTU5095:f__Comamonadaceae"
[289] "ZOTU10636:g__Nocardioides"
[290] "ZOTU7784:g__Nordella"
[291] "ZOTU2128:uncultured_bacterium"
[292] "ZOTU515:g__JG30-KF-CM45"
[293] "ZOTU10928:o__Micrococcales"
[294] "ZOTU12726:o__Microtrichales"
[295] "ZOTU5554:o__Dongiales"
[296] "ZOTU6131:Parviterribacter_multiflagellatus"
[297] "ZOTU12601:f__Solirubrobacteraceae"
[298] "ZOTU12097:f__Micromonosporaceae"
[299] "ZOTU3439:f__Microscillaceae"
[300] "ZOTU3412:g__Adhaeribacter"
[301] "ZOTU5736:uncultured_bacterium"
[302] "ZOTU5019:uncultured_bacterium"
[303] "ZOTU6979:g__JG30-KF-CM66"
[304] "ZOTU13721:c__Acidobacteriota"
[305] "ZOTU10689:uncultured_bacterium"
[306] "ZOTU11038:uncultured_bacterium"
[307] "ZOTU8094:c__Actinobacteria"
[308] "ZOTU10278:g__67-14"
[309] "ZOTU14635:c__Holophagae"
[310] "ZOTU10992:uncultured_bacterium"
[311] "ZOTU3594:f__Acetobacteraceae"
[312] "ZOTU5299:k__Bacteria"
[313] "ZOTU993:g__Candidatus_Alysiosphaera"
[314] "ZOTU1107:g__Candidatus_Alysiosphaera"
[315] "ZOTU2319:g__Lapillicoccus"
[316] "ZOTU12010:g__TK10"
[317] "ZOTU864:uncultured_bacterium"
[318] "ZOTU1681:uncultured_bacterium"
[319] "ZOTU12692:o__Gaiellales"
[320] "ZOTU13764:o__Frankiales"
[321] "ZOTU8413:g__Nocardioides"
[322] "ZOTU1327:uncultured_bacterium"
[323] "ZOTU13802:uncultured_Sphingobacteriales"
[324] "ZOTU10765:g__uncultured"
[325] "ZOTU12935:g__Nocardioides"
[326] "ZOTU13087:uncultured_bacterium"
[327] "ZOTU7967:g__Devosia"
[328] "ZOTU1264:uncultured_bacterium"
[329] "ZOTU1469:g__JG30-KF-CM45"
[330] "ZOTU1877:uncultured_bacterium"
[331] "ZOTU6072:g__67-14"
[332] "ZOTU10629:uncultured_bacterium"
[333] "ZOTU4028:o__Vicinamibacterales"
[334] "ZOTU9974:g__Subgroup_7"
[335] "ZOTU690:uncultured_Thermomicrobia"
[336] "ZOTU7757:g__Haliangium"
[337] "ZOTU6987:g__uncultured"
[338] "ZOTU1311:uncultured_bacterium"
[339] "ZOTU1692:c__Actinobacteria"
[340] "ZOTU7480:g__Allorhizobium-Neorhizobium-Pararhizobium-Rhizobium"
[341] "ZOTU1021:uncultured_bacterium"
[342] "ZOTU14497:g__CCD24"
[343] "ZOTU7000:f__Geminicoccaceae"
[344] "ZOTU10947:g__WD2101_soil_group"
[345] "ZOTU2072:g__Flavitalea"
[346] "ZOTU13064:f__Solirubrobacteraceae"
[347] "ZOTU7856:g__Nocardioides"
[348] "ZOTU3996:g__JG30-KF-CM66"
[349] "ZOTU13244:f__Frankiaceae"
[350] "ZOTU3978:g__WD2101_soil_group"
[351] "ZOTU8172:g__Blastococcus"
[352] "ZOTU12806:g__Streptomyces"
[353] "ZOTU1185:uncultured_bacterium"
[354] "ZOTU12997:f__Propionibacteriaceae"
[355] "ZOTU14354:g__Nocardioides"
[356] "ZOTU9718:g__67-14"
[357] "ZOTU4359:f__Isosphaeraceae"
[358] "ZOTU10404:g__uncultured"
[359] "ZOTU13113:uncultured_bacterium"
[360] "ZOTU8368:g__uncultured"
[361] "ZOTU10495:uncultured_bacterium"
[362] "ZOTU14757:uncultured_bacterium"
[363] "ZOTU2935:g__uncultured"
[364] "ZOTU11994:f__Azospirillaceae"
[365] "ZOTU1509:uncultured_bacterium"
[366] "ZOTU8311:g__uncultured"
[367] "ZOTU11764:c__Actinobacteria"
[368] "ZOTU11119:f__Iamiaceae"
[369] "ZOTU10564:g__Nocardioides"
[370] "ZOTU3617:g__uncultured"
[371] "ZOTU8351:g__Vicinamibacteraceae"
[372] "ZOTU1783:uncultured_bacterium"
[373] "ZOTU11574:uncultured_Acidobacteria"
[374] "ZOTU1017:uncultured_bacterium"
[375] "ZOTU10683:f__Gaiellaceae"
[376] "ZOTU9750:o__Solirubrobacterales"
[377] "ZOTU12136:f__67-14"
[378] "ZOTU5946:g__Haliangium"
[379] "ZOTU2870:g__uncultured"
[380] "ZOTU8921:f__Xanthobacteraceae"
[381] "ZOTU8047:f__Rhodanobacteraceae"
[382] "ZOTU5446:g__Actinoplanes"
[383] "ZOTU10161:uncultured_bacterium"
[384] "ZOTU8291:f__Nitrosomonadaceae"
[385] "ZOTU7785:c__Actinobacteriota"
[386] "ZOTU5041:g__Gemmata"
[387] "ZOTU11297:uncultured_bacterium"
[388] "ZOTU8122:c__Acidimicrobiia"
[389] "ZOTU1968:g__WD2101_soil_group"
[390] "ZOTU10665:uncultured_bacterium"
[391] "ZOTU7880:uncultured_bacterium"
[392] "ZOTU7320:g__Haliangium"
[393] "ZOTU6538:o__Rhizobiales"
[394] "ZOTU8372:uncultured_bacterium"
[395] "ZOTU10032:uncultured_bacterium"
[396] "ZOTU9437:g__uncultured"
[397] "ZOTU1179:g__Aetherobacter"
[398] "ZOTU10659:c__Alphaproteobacteria"
[399] "ZOTU11112:uncultured_bacterium"
[400] "ZOTU4171:uncultured_bacterium"
[401] "ZOTU6693:g__JG30-KF-CM45"
[402] "ZOTU9467:f__Planococcaceae"
[403] "ZOTU14702:g__Skermanella"
[404] "ZOTU9877:uncultured_bacterium"
[405] "ZOTU13468:uncultured_bacterium"
[406] "ZOTU7261:o__Pseudonocardiales"
